# Supplementary material for: Genome-Wide Association Study for Resistance to Phytophthora sojae in Soybean [Glycine max (L.) Merr.]
Source: Plants (Basel). 2024 Dec 15;13(24):3501. doi: 10.3390/plants13243501 (PMC11676158; doi:10.3390/plants13243501)
Supplement: Supplementary file 1 [file plants-13-03501-s001.zip]

Archive with 5 entries (5 files):
- FIgure S1.tif
- FIgure S2.tif
- FIgure S3.TIF
- FIgure S4.tif
- Suppl Tables-Revision.xlsx
