# Supplementary material for: Genome-Wide Association Study for Resistance to Phytophthora sojae in Soybean [Glycine max (L.) Merr.]
Source: Plants (Basel). 2024 Dec 15;13(24):3501. doi: 10.3390/plants13243501 (PMC11676158; doi:10.3390/plants13243501)
Supplement: Supplementary file 1 [file plants-13-03501-s001.zip › Suppl Tables-Revision.xlsx]

## Sheet: Table S1
Table S1. A collection of 983 soybean (Glycine max) genotypes used in the present study
S/N	Label	IT Number	Temporary No.	Name of Genotype	Origin of country
1	1	21631	68	GeumHwa JaeRae	Republic of Korea
2	2	21639	76	Harcor	Canada
3	3	21649	86	Hongkong	Hong Kong
4	4	21665	102	PI90763	China
5	5	21686	123	Kagon	United States of America
6	6	21697	134	K.L.S 901-1	Republic of Korea
7	8	21874	311	GeumGang DaeRip	Republic of Korea
8	9	21882	319	GwangGyo	Republic of Korea
9	10	21899	336	GeumGang DaeRip	Republic of Korea
10	11	21941	378	SLSB181-1	Republic of Korea
11	12	22041	478	Capital	Canada
12	14	22074	511	Rolsoy-2	Unknown
13	15	22099	536	SLSN-BongHwoaChungYang-5	Republic of Korea
14	16	22156	147050	BongCheonBaekMi	China
15	17	22194	147088	Clark-63	United States of America
16	18	22201	147095	Curtis	United States of America
17	19	22240	147134	FC19979-1	Japan
18	20	22249	147143	FC31697	Costa Rica
19	21	22268	147162	Goku	Japan
20	22	22274	147168	Green and black	Republic of Korea
21	23	22351	147245	Jeok-Kak	Republic of Korea
22	24	22456	147350	KLS212-1	Republic of Korea
23	25	22582	147476	KLS704-1	Republic of Korea
24	26	22590	147484	KLS711-1	Republic of Korea
25	27	22788	147682	Patterson	Morocco
26	28	22891	147785	PI 74866	Unknown
27	29	22976	147870	PI95853	Republic of Korea
28	30	22990	147884	PI 153115	Unknown
29	31	23002	147896	PI153276	Germany
30	32	23005	147899	PI153290	Denmark
31	33	23015	147909	PI171450	Japan
32	34	23016	147910	PI181421	Afghanistan
33	35	23027	147921	PI184043	Slovenia
34	36	23028	147922	PI184045	Slovenia
35	37	23071	147965	PI248396	Serbia
36	38	23122	148016	Shipseok-du	Unknown
37	39	23142	148036	SI75012	Unknown
38	40	23220	148114	SI75090	Unknown
39	41	23223	148117	SI75093	Unknown
40	42	23235	148129	Soon-Chun	Unknown
41	43	23236	148130	Sooty	China
42	44	23240	148134	Soysota	Italy
43	45	23266	148160	SuGye57	Republic of Korea
44	46	23289	148183	Toukacki-hataka	Japan
45	47	23296	148190	DuSan62	Japan
46	48	23319	148213	Wilson	China
47	49	23389	148283	150-19-2	Republic of Korea
48	50	23453	148347	541-1	Republic of Korea
49	51	23479	148373	Santa Maria	Venezuela
50	52	23482	148376	GwangGyo	Republic of Korea
51	53	23484	148378	Santa Rosa	Brazil
52	54	23489	148383	PI222549	Argentina
53	55	23504	148398	Pelican sm-ICA	Colombia
54	56	23516	148410	Aracatuba	Venezuela
55	57	23528	148422	Alianca	Brazil
56	58	23530	148424	Lee	United States of America
57	59	23541	148435	Jupiter	United States of America
58	60	23572	148466	ACC215	Unknown
59	61	23575	148469	Chieh-ti-3	China
60	62	23587	148481	Pantera	Italy
61	63	23589	148483	PI 24807	Unknown
62	64	23601	148495	1322	Unknown
63	65	23602	148496	Master piece	South Africa
64	66	23648	148542	L71-1403	United States of America
65	67	23739	148633	L71-802	United States of America
66	69	23768	148662	Dt2-2	United States of America
67	70	23803	150030	YN24-1	Republic of Korea
68	71	23812	150039	YN52-2	Republic of Korea
69	72	23848	150075	YN109-1	Republic of Korea
70	73	23891	150118	YN157-1	Republic of Korea
71	74	23924	150151	YN185-3	Republic of Korea
72	75	23948	150175	YN210-3	Republic of Korea
73	76	23955	150182	YN213-4	Republic of Korea
74	77	23974	150201	YN229-1	Republic of Korea
75	78	24099	150326	YJ208-1	Republic of Korea
76	79	24147	150374	YN167-1	Republic of Korea
77	80	24151	150378	YN197-4	Republic of Korea
78	81	24186	150413	L78-434	United States of America
79	82	24194	150421	M1	Unknown
80	83	24212	150439	JangYup	Republic of Korea
81	85	24250	150477	AGS165	Taiwan
82	86	24271	150498	PI 96168	Unknown
83	87	24280	150507	PI404153	Georgia
84	88	24285	150512	PI404162	Ukraine
85	89	24291	150518	PI404173A	China
86	90	24300	150527	PI404180	China
87	91	24453	150680	CheongJu JaeRae	Republic of Korea
88	92	24570	150797	YN158-2	Republic of Korea
89	93	24614	150841	YJ28	Republic of Korea
90	94	24634	150861	BangSa	Republic of Korea
91	95	24681	150908	Pixie	United States of America
92	96	24789	151016	YJ254	Republic of Korea
93	97	25044	151271	PI 4707710	Unknown
94	98	25152	151379	YB325-4	Republic of Korea
95	99	25384	151611	KLS139	Republic of Korea
96	100	25649	160531	74002	Republic of Korea
97	101	25668	160550	74022	Republic of Korea
98	102	101015		KongNaMulKong	Republic of Korea
99	103	101256		NunKKamJangIKong	Republic of Korea
100	104	103322		HeugTae	Republic of Korea
101	105	103548		BanChanKong	Republic of Korea
102	106	103631		GyeongnamGeoChang-1985-3631	Republic of Korea
103	107	103840		KongNaMulKong	Republic of Korea
104	108	103951		KongNaMulKong	Republic of Korea
105	109	104201		GyeongGi PyeongTaeg-1985-4201	Republic of Korea
106	110	104441		GyeongNam HamYang-1985-4441	Republic of Korea
107	111	104789		GyeongBuk GeumReung-1985-4789	Republic of Korea
108	112	104865		DaeDu	Republic of Korea
109	113	104874		KongNaMulKong	Republic of Korea
110	114	104935		KongNaMulKong	Republic of Korea
111	115	104938		GeomJeongKong	Republic of Korea
112	116	104997		KongNaMulKong	Republic of Korea
113	117	105176		SeoMokTae	Republic of Korea
114	118	105286		BobMitKong	Republic of Korea
115	119	105400		GeomEeunKong	Republic of Korea
116	120	105782		KongNaMulKong	Republic of Korea
117	121	105835		KongNaMulKong	Republic of Korea
118	122	108727		GeomJeongKong	Republic of Korea
119	123	108806		SeoMokTae	Republic of Korea
120	124	108929		SaengGaeDaRi(KongNaMulKong)	Republic of Korea
121	125	111048		JeonbukGoChang-1985-11048	Republic of Korea
122	126	111062		Paran(KongNaMulKong)	Republic of Korea
123	127	112739		OCB	Thailand
124	128	112847		GeomJeongKong	Republic of Korea
125	129	113059		KongNaMulKong	Republic of Korea
126	130	113203		Yutae	Republic of Korea
127	131	113581		GyeongbukUiSeong-1985-13581	Republic of Korea
128	132	115409		KAS210-26	Republic of Korea
129	133	115412		KAS210-35	Republic of Korea
130	134	115476		KAS 244-6	Republic of Korea
131	135	115491		KAS246-5	Republic of Korea
132	136	115500		KAS 300-10	Republic of Korea
133	137	115505		KAS 301-8	Republic of Korea
134	138	115546		KAS331-4	Republic of Korea
135	139	115605		KAS 504-13	Republic of Korea
136	140	115679		KAS 540-29	Republic of Korea
137	141	115713		KAS552-10	Republic of Korea
138	142	115849		KAS651-5	Republic of Korea
139	143	115861		KAS 651-36	Republic of Korea
140	144	115907		KAS681-6	Republic of Korea
141	145	115920		KAS 681-29	Republic of Korea
142	148	134349		MirYangKong	Republic of Korea
143	149	134351		SaeAl	Republic of Korea
144	150	134415		SLSB326-2	Republic of Korea
145	152	136149		CHN-1986-22408	China
146	153	136150		CHN-1986-22409	China
147	154	136303		Hille Local-2	Nepal
148	156	138089		JeokSaek	Republic of Korea
149	157	138115		PuReunKongNaMul	Republic of Korea
150	158	141627		KAS361-22	Republic of Korea
151	159	141697		KAS 523-12	Republic of Korea
152	160	141715		KAS524-10	Republic of Korea
153	161	141790		KAS574-9	Republic of Korea
154	162	141801		KAS576-11	Republic of Korea
155	163	141865		KAS 602-12	Republic of Korea
156	164	141890		KAS606-29	Republic of Korea
157	165	141970		KAS624-31	Republic of Korea
158	166	141972		KAS624-35	Republic of Korea
159	167	142063		KAS624-5	Republic of Korea
160	169	142807		HwangGeum	Republic of Korea
161	170	142810		BaekWun	Republic of Korea
162	171	142811		Paldal	Republic of Korea
163	172	142818		KLS86079	Republic of Korea
164	173	142829		BoGook	Japan
165	174	142834		KLS86081	Republic of Korea
166	175	142837		Capital	Canada
167	176	142853		Dunn	United States of America
168	177	143000		KLS85058	Republic of Korea
169	178	143006		KLS85064	Republic of Korea
170	179	143024		KLS 85083	Republic of Korea
171	180	143039		KLS85098	Republic of Korea
172	181	143064		KLS85123	Republic of Korea
173	182	143078		KLS85137	Republic of Korea
174	183	143161		KLS85244	Republic of Korea
175	184	143169		KLS85252	Republic of Korea
176	185	143192		ManSeong HwangBaekKong	Japan
177	186	143195		SeoJa JaeRae	Japan
178	187	143277		IPB SY159-2	Philippines
179	188	143347		KLS86185	Republic of Korea
180	189	144019		Paldal	Republic of Korea
181	190	146110		Mao-205	Taiwan
182	191	151154		G.ussuriensis203246	Japan
183	192	151161		PI68680-2 526	China
184	193	151169		PI 159923-1	Peru
185	194	153356		KLS087019	Republic of Korea
186	195	153358		KLS 087023	Republic of Korea
187	196	153640		KLS87009	Republic of Korea
188	197	153649		KLS 87018	Republic of Korea
189	198	153722		KLS 87105	Republic of Korea
190	199	153820		KLS87220	Republic of Korea
191	200	153834		KLS 87238	Republic of Korea
192	201	153844		KLS 87248	Republic of Korea
193	202	153901		KLS87327	Republic of Korea
194	203	153915		KLS87344	Republic of Korea
195	204	153920		KLS87359	Republic of Korea
196	205	154209		KAS502-2	Republic of Korea
197	206	154239		KAS510-5	Republic of Korea
198	207	154351		KAS579-1	Republic of Korea
199	208	154365		KAS581-14	Republic of Korea
200	209	154391		KAS600-10-2	Republic of Korea
201	210	154397		KAS602-2	Republic of Korea
202	211	154411		KAS615-4	Republic of Korea
203	212	154413		KAS 615-7	Republic of Korea
204	213	154449		KAS630-9	Republic of Korea
205	214	154489		KAS 632-33	Republic of Korea
206	215	154613		KAS640-21	Republic of Korea
207	216	154621		KAS640-46	Republic of Korea
208	217	154703		KAS646-18	Republic of Korea
209	218	154718		KAS651-11	Republic of Korea
210	219	154724		KAS651-21	Republic of Korea
211	220	154725		KAS651-22	Republic of Korea
212	221	154726		KAS651-23	Republic of Korea
213	222	154757		KAS 660-18	Republic of Korea
214	223	154764		DanGyeongKong	Republic of Korea
215	224	154776		Dongsan 108	Japan
216	225	155149		GyeongbukSangJu-1988-5154	Republic of Korea
217	226	155155		GyeongbukSangJu-1988-5160	Republic of Korea
218	227	155159		NonDuReongKong	Republic of Korea
219	228	155946		KLS 87206	Republic of Korea
220	229	155963		Nongnim 51	Japan
221	230	155974		GM15	Thailand
222	231	156011		Enrei	Japan
223	232	156012		Parana	Brazil
224	233	156023		GM19	Thailand
225	234	156068		GM131	Thailand
226	237	156098		Shinano kura machi	Japan
227	238	156106		ManSikGeum	China
228	239	156112		L1	Philippines
229	240	156133		Gangwonsujip2-3	Republic of Korea
230	241	156143		Gangwonsujip2-15	Republic of Korea
231	242	156159		Gangwonsujip2-31	Republic of Korea
232	243	156165		Gangwonsujip3-5	Republic of Korea
233	244	156180		Gangwonsujip3-21	Republic of Korea
234	245	156181		Gangwonsujip3-22	Republic of Korea
235	246	156187		Gangwonsujip3-28	Republic of Korea
236	247	156189		Gangwonsujip3-30	Republic of Korea
237	248	156190		Gangwonsujip3-31	Republic of Korea
238	249	156195		Gangwonsujip4-5	Republic of Korea
239	250	156242		Sisegioogiro	Japan
240	251	156243		BaengMokJangYeop	Japan
241	252	156253		KLS87285	Republic of Korea
242	253	156256		Nongnim 70	Japan
243	254	156258		KLS87101	Republic of Korea
244	255	156262		KLS 87351	Republic of Korea
245	256	156263		Wells	United States of America
246	257	156272		Himeyudaga	Japan
247	258	156278		Wangdi local 1	Bhutan
248	260	156280		Century	United States of America
249	263	156287		Daeungnei	Japan
250	264	157852		Amurskaja	Russia
251	266	157861		Bongwhoa SLSN-3	Republic of Korea
252	267	157863		ChungbukJoSaeng	Republic of Korea
253	268	157951		NamHaeKong	Republic of Korea
254	269	157957		Nonok	Malaysia
255	270	157958		Nunara Eliya local	Sri Lanka
256	271	157970		PI1532-12	Unknown
257	272	158004		PI153206	Belgium
258	273	158006		PI153219	Belgium
259	274	158007		PI153221	Belgium
260	275	158012		PI153272	France
261	276	158039		PI 189944	Russia
262	277	158040		PI189952	Germany
263	278	158049		PI194656	Sweden
264	279	158055		PI196528	Sweden
265	280	158063		PI209908	South Africa
266	281	158068		PI238920	Czech
267	282	158069		PI238923	Germany
268	283	158073		PI248403	Serbia
269	284	158074		PI248404(EARLY)	Yugoslavia
270	285	158076		PI251585-1	Yugoslavia
271	286	158078		PI251586	Bosnia and Herzegovina
272	287	158095		Rosales-S-80	Mexico
273	288	158099		Sable	Zimbabwe
274	289	158174		Yamabedaizu	Japan
275	293	160024		A 83-378001	United States of America
276	294	160105		KLS 88042-2	Republic of Korea
277	295	160116		KLS88053	Republic of Korea
278	296	160143		KLS 88080	Republic of Korea
279	297	160160		L1-5	United States of America
280	298	160295		T290H	United States of America
281	299	160658		Jilin 15	China
282	301	160936		PI148260	South Africa
283	302	160963		FC31649	United States of America
284	303	161010		FC31919	Venezuela
285	304	161015		Sprite 87	United States of America
286	305	161371		FC30683	Canada
287	306	161377		FC30692	China
288	307	161384		FC31572-3	China
289	308	161390		FC31679	Costa Rica
290	309	161435		PI54855	China
291	310	161443		PI56563	Australia
292	311	161461		PI63271	China
293	312	161474		PI 68410	Unknown
294	313	161681		PI70478	China
295	314	161718		PI78243	Ukraine
296	315	161726		PI79610	China
297	316	161774		PI 79874-1	China
298	317	161788		PI80485	Japan
299	318	161812		PI81029-1	Japan
300	319	161825		PI81037-4	Japan
301	320	161862		PI82263-2	Republic of Korea
302	321	161968		PI84964	Japan
303	322	161990		PI85420	Republic of Korea
304	323	162041		PI86069	Japan
305	325	162155		PI 87628	Japan
306	326	162165		PI88288	China
307	327	162201		PI 88354	China
308	328	162426		PI91152	China
309	329	162509		PI 92602	China
310	330	162620		PI97605	Ethiopia
311	331	162629		PI104708	Poland
312	332	162634		PI131531	Poland
313	333	162636		PI132203	Netherlands
314	334	162640		PI132207	Netherlands
315	335	162642		PI132215	Netherlands
316	336	162648		Baecmioialkong	Republic of Korea
317	337	162718		Chuan da dou	DPR of Korea
318	338	162844		KongNaMulKong	Republic of Korea
319	339	162869		JeonbukImsil-1989-5589	Republic of Korea
320	340	162909		KongNaMulKong	Republic of Korea
321	341	162964		T279	United States of America
322	342	162974		Buffalo	Zimbabwe
323	343	162983		Pando	Republic of Korea
324	344	162985		Pickett	United States of America
325	345	162986		Portage	Canada
326	346	163449		Leflore	United States of America
327	347	163451		Padre	United States of America
328	348	163466		Elgin 87	United States of America
329	349	163544		Wu yue bo	China
330	350	163573		KLS 88026	Republic of Korea
331	351	164848		Tropical	Unknown
332	352	165020		BSR201	United States of America
333	353	165044		Douglas	United States of America
334	354	165061		Gnome 85	United States of America
335	355	165081		Johnston	United States of America
336	356	165099		Maple Presto	Canada
337	357	165106		Morgan	United States of America
338	358	165124		Pomona	United States of America
339	359	165128		Ripley	United States of America
340	360	165153		Wilkin	United States of America
341	361	165168		PI449457	China
342	363	165206		PI458828	China
343	364	165211		PI 464865	China
344	366	165249		PI464917	China
345	367	165252		PI464920A	China
346	368	165292		PI467327	China
347	369	165321		PI468384	China
348	372	165389		PI476352B	Kyrgizstan
349	373	165390		PI476352C	Kyrgizstan
350	375	165462		T143	United States of America
351	376	165474		T173	United States of America
352	377	165475		T175	United States of America
353	378	165491		T223	United States of America
354	379	165496		T227	United States of America
355	380	165514		T253	United States of America
356	381	165536		T276	United States of America
357	382	165538		T278M	United States of America
358	383	165545		T286	United States of America
359	384	167153		SL008	Unknown
360	385	167200		SS89905-2	Republic of Korea
361	386	167202		SS89905-4	Republic of Korea
362	387	167209		SS89905-11	Republic of Korea
363	388	167230		SS89907-5	Republic of Korea
364	389	167700		SLS "90-62	Republic of Korea
365	390	167728		SLS "90-90	Republic of Korea
366	391	167734		SLS "90-96	Republic of Korea
367	392	167770		SLS "90-132	Republic of Korea
368	393	167771		SLS "90-133	Republic of Korea
369	394	167938		SLS"90-300	Republic of Korea
370	395	167939		SLS"90-301	Republic of Korea
371	396	167984		BuGwangKong	Republic of Korea
372	397	168177		S.P.SOYBEAN	Unknown
373	398	168184		520 KEDELE FLORES	Indonesia
374	399	168193		S67-62	Unknown
375	400	168197		Batairan Yellow	Australia
376	401	168217		Kalitur	India
377	402	168220		TGX297-16F	Nigeria
378	403	168223		TGX299-449	Nigeria
379	404	168233		TGX533-21D	Nigeria
380	405	168243		TGX814-148D	Nigeria
381	406	168246		7521-2-26-2	Malaysia
382	407	168249		F₃-NO.122	Unknown
383	408	170841		Century	United States of America
384	409	170873		Glenwood	United States of America
385	410	170878		Gregg	United States of America
386	411	170889		Hood 75	United States of America
387	412	170892		Hutton	United States of America
388	413	170903		LN 83-2356	United States of America
389	414	170913		Mead	United States of America
390	415	170919		Nebsoy	United States of America
391	416	170926		Oksoy	United States of America
392	417	170941		Sibley	United States of America
393	418	170944		Sprite	United States of America
394	419	170947		TN4-86	Unknown
395	420	170961		Wells II	United States of America
396	421	171001		PI458541	China
397	422	171029		PI464896	China
398	424	171047		PI464917	China
399	425	171080		PI467319	China
400	426	171164		PI476352B	Kyrgizstan
401	427	171220		T143	United States of America
402	428	171234		T180	United States of America
403	429	171235		T181	United States of America
404	430	171246		T221	United States of America
405	431	171251		T226	United States of America
406	432	171268		T256	United States of America
407	433	171279		T269H	United States of America
408	434	171308		Elgin 87	United States of America
409	435	171312		Nathan	United States of America
410	436	171314		Tracy	United States of America
411	437	171316		Epps	United States of America
412	438	171318		Jupiter-R	United States of America
413	439	171330		Verde	United States of America
414	440	173029		BARE-8	United States of America
415	441	173037		Kosodiguri Extra Early	Japan
416	442	173039		Akazu	DPR of Korea
417	443	173040		PI153234	Netherlands
418	445	173052		Kamianetz Graine Jaune Unie	France
419	446	173059		706-4-1	Sweden
420	447	173079		Ronset 4	France
421	448	173103		PI407892A	Republic of Korea
422	450	173154		Fruwirths Schwarze Pedoja	Germany
423	451	175817		BaekTae	Republic of Korea
424	452	175833		BaekTae	Republic of Korea
425	453	176015		DuBuKong	Republic of Korea
426	454	177202		GeomJeongKong-4	Republic of Korea
427	455	177227		GeomJeongKong-5	Republic of Korea
428	456	177250		GeomJeongKong-2	Republic of Korea
429	457	177361		GeomJeongKong-4	Republic of Korea
430	458	177365		GeomJeongKong-3	Republic of Korea
431	459	177366		GeomJeongKong-4	Republic of Korea
432	460	177432		GeomJeongKong-1	Republic of Korea
433	461	177526		GeomJeongKong-3	Republic of Korea
434	462	177530		GeomJeongKong-2	Republic of Korea
435	463	177561		GeomJeongKong-3	Republic of Korea
436	464	177606		GeomJeongKong-3	Republic of Korea
437	465	177639		GeomJeongKong-1	Republic of Korea
438	466	177640		GeomJeongKong-2	Republic of Korea
439	467	177655		GeomJeongKong-7	Republic of Korea
440	468	177668		GeomJeongKong-1	Republic of Korea
441	469	177675		GeomJeongKong-3	Republic of Korea
442	470	177679		GeomJeongKong-7	Republic of Korea
443	471	177701		GeomJeongKong-4	Republic of Korea
444	472	177709		GeomJeongKong-4	Republic of Korea
445	473	177759		GeomJeongKong-4	Republic of Korea
446	474	177776		GeomJeongKong-3	Republic of Korea
447	475	177848		GeomJeongKong-4	Republic of Korea
448	476	177850		GeomJeongKong-1	Republic of Korea
449	477	177912		GeomJeongKong-1	Republic of Korea
450	478	177942		GeomJeongKong-2	Republic of Korea
451	479	177970		GeomJeongKong-1	Republic of Korea
452	480	177987		GeomJeongKong-2	Republic of Korea
453	481	177994		GeomJeongKong-5	Republic of Korea
454	482	178011		GeomJeongKong-2	Republic of Korea
455	483	178017		GeomJeongKong-3	Republic of Korea
456	484	178026		GeomJeongKong-2	Republic of Korea
457	485	178041		GeomJeongKong-1	Republic of Korea
458	486	178054		GeomJeongKong-1	Republic of Korea
459	487	178088		GeomJeongKong-5	Republic of Korea
460	488	178117		GeomJeongKong-1	Republic of Korea
461	489	178144		GeomJeongKong-1	Republic of Korea
462	490	178150		Gyeonggi Bucheon-1992-4992	Republic of Korea
463	491	178160		GeomJeongKong	Republic of Korea
464	492	178177		GeomJeongKong-6	Republic of Korea
465	493	178210		GeomJeongKong	Republic of Korea
466	495	179873		BaekJo	Japan
467	496	179932	148088	SI75064	Unknown
468	497	179978		MokpoSiHeomJang-1993-1618	Republic of Korea
469	498	179987		MokpoSiHeomJang-1993-1627	Republic of Korea
470	499	180005		MokpoSiHeomJang-1993-1645	Republic of Korea
471	500	180029		MokpoSiHeomJang-1993-1669	Republic of Korea
472	501	180134		MokpoSiHeomJang-1993-1774	Republic of Korea
473	502	180191		SS86007-1-2	Republic of Korea
474	503	180285		SS84036-43-4-1-1	Republic of Korea
475	504	180381		1311-99	Unknown
476	505	180419		PI507174A	Japan
477	506	180506		MeJuKong	Republic of Korea
478	508	181514		KAS304-2	Republic of Korea
479	509	181561		KAS331-2	Republic of Korea
480	510	181934		MakChalBegi	Republic of Korea
481	511	182313		PI326579	Romania
482	512	183424		74050-7	Republic of Korea
483	513	183427		74052-1	Republic of Korea
484	514	183428		74052-2	Republic of Korea
485	517	183916		93SaengBon12	Republic of Korea
486	518	183960		93YuJa45	Unknown
487	519	185208		YeongSiJeonJak-1994-2869	Taiwan
488	520	185230		S71-13	Australia
489	521	185233		YeongSiJeonJak-1994-2894	Taiwan
490	522	185237		Tanbaguro	Japan
491	523	185243		YeongSiJeonJak-1994-2904	Taiwan
492	524	185245		Kalitur	India
493	525	185253		YeongSiJeonJak-1994-2914	Taiwan
494	526	185254		YeongSiJeonJak-1994-2915	Taiwan
495	527	185257		YeongSiJeonJak-1994-2918	Taiwan
496	528	185269		PI196151	Japan
497	531	185294		Shiratori Edamame	Unknown
498	533	185304		Tanbaguro	Japan
499	534	185315		New Ta Pien #2	Unknown
500	535	185317		GC87027-1S-1	Taiwan
501	536	185318		GC87027-1S-6	Taiwan
502	537	185328		GC87033-21-B-5	Taiwan
503	538	185334		GC87008-15-1-5	Taiwan
504	539	185339		GC85062-10-2-1	Taiwan
505	540	186024		GangWonHoengSeong-1994-3685	Republic of Korea
506	541	186048		GangWonYangGu-1994-3709	Republic of Korea
507	542	186049		GangWonInJe-1994-3710	Republic of Korea
508	543	186072		GangWonTaeBaek-1994-3733	Republic of Korea
509	544	186135		GyeongNamTongYeong-1994-3796	Republic of Korea
510	545	186136		GyeongNamTongYeong-1994-3797	Republic of Korea
511	546	186166		JeongNamDamYang-1994-3827	Republic of Korea
512	547	186230		ChungBukUmSeong-1994-3891	Republic of Korea
513	548	189209		ManRiKong	Republic of Korea
514	549	189211		GeomJeongKong1	Republic of Korea
515	550	189215		94Yuja4	Republic of Korea
516	551	189239		JinDoSuJip	Republic of Korea
517	552	189266		94YuJa61	Republic of Korea
518	553	189271		94YuJa70	Republic of Korea
519	554	189277		94YuJa77	Republic of Korea
520	555	189278		94YuJa78	Republic of Korea
521	556	189291		JeonBukSuJip	Republic of Korea
522	557	189637		GeomJeongKong	Republic of Korea
523	558	189678		GangwonInJe-1995-1446	Republic of Korea
524	559	194558		GeomJeongKong	Republic of Korea
525	560	194560		GeomJeongKong	Republic of Korea
526	561	195017		BoAkDaRiKong	Republic of Korea
527	562	195024		GeomJeongNapTtegi Kong	Republic of Korea
528	563	195156		KongNaMulKong	Republic of Korea
529	564	195321		Colombia-HJW-1996-77	Colombia
530	565	195514		Jangkong	Republic of Korea
531	566	195523		HeugTae	Republic of Korea
532	567	196846		GeomJeongBobMitKong	Republic of Korea
533	568	196936		Alankar	India
534	569	196955		Danka	Yugoslavia
535	570	196959		U00014508	Austria
536	572	196962		UADA	Yugoslavia
537	573	196963		U00014511	Austria
538	574	196964		U00014510	Austria
539	575	197168		U0003050	Mongolia
540	576	199086		WIR 4803	Maldova
541	577	199096		Kazakhstanskas 200	Kazakstan
542	578	199098		Doostlick	Uzbekistan
543	579	199125		Sunchenkong	DPR of Korea
544	583	199161		Viliya	Belarus
545	584	199164		Zakat	Russia
546	585	200596		Nepal-KIK-1996-5352	Nepal
547	586	200598		Nepal-KIK-1996-5354	Nepal
548	587	200612		Nepal-KIK-1996-5368	Nepal
549	589	201831	703446	YakKong	Republic of Korea
550	590	202120	704949	Miyako White	Japan
551	591	203618	705263	YakKong	Republic of Korea
552	592	208266	708251	Zaredo F-267	Argentina
553	593	208283	708272	Ju-li-gun	China
554	594	208291	708282	WIR5481	India
555	595	208303	708294	Sin-che-do	China
556	596	208304	708296	WIR5528	Israel
557	597	208305	708297	WIR5529	Israel
558	598	208309	708301	WIR5533	Pakistan
559	599	208313	708309	WIR5702	Indonesia
560	600	208316	708313	WIR5823	Israel
561	601	208340	708693	GibrIndonesiaaya 670	Kazakstan
562	602	208356	709391	106	Bolivia
563	603	208784	800471	10	Republic of Korea
564	604	208934	801259	NokSaekNaMulKong	Republic of Korea
565	607	209180	804471	SeoRiTae	Republic of Korea
566	608	209282	804568	PuReun	Republic of Korea
567	609	209380	805150	JangTae	Republic of Korea
568	610	210007	808120	VNM-AWS-1998-122	Unknown
569	611	211782	900094	CheongTae	Republic of Korea
570	612	211785	900099	JwiNunIKong	Republic of Korea
571	613	211804	905608	BueokDaRi	Republic of Korea
572	614	212798	902765	Nepal-NIS-1999-C99-28	Unknown
573	615	212825	K001575	Liao dou 10	China
574	616	212859	K003323	Daewon	Republic of Korea
575	617	212861	K003335	Muhan	Republic of Korea
576	618	212862	K003337	Hannam	Republic of Korea
577	619	213173	K015365	SoRok	Republic of Korea
578	620	213322	908892	136	Uzbekistan
579	621	213324	910191	JeonNam GoHeung-1999-28	Republic of Korea
580	622	216044	905729	Yeo2HamSSangCheong	China
581	623	216907	K013510	ITA-LDJ-2001-9	Italy
582	624	219478	K001460	OlKong	Republic of Korea
583	625	219484	K003336	JangKyung	Republic of Korea
584	626	219500	K005113	Nebsoy	United States of America
585	627	219501	K005117	Menstnaya	Burundi
586	628	219502	K005122	BR-80-20469	Brazil
587	629	219641	K109208	KAS605-8	Republic of Korea
588	630	219643	K109252	KAS609-4	Republic of Korea
589	631	219693	K127680	N94-2575	United States of America
590	632	219730	K127790	J772	Republic of Korea
591	633	219756	K127918	CS00831	Republic of Korea
592	634	219782	K128489	KAS360-25	Republic of Korea
593	635	219805	K128569	KAS540-3	Republic of Korea
594	636	221937	K138173	G 10578	Laos
595	637	223046	K137982	KAS C-23	Taiwan
596	638	223049	K138004	KAS C-58	Taiwan
597	639	223050	K138025	KAS C-94-1	Taiwan
598	640	223596	K146427	Vernal	United States of America
599	641	224029	K152466	KLG 12098	United States of America
600	642	224032	K152479	KLG 12123	United States of America
601	643	224060	K152539	KLG 12187	United States of America
602	644	224101	K152644	KLG 13591	Republic of Korea
603	645	224422	910809	BTN-NYW-1999-4	Bhutan
604	646	224490	K005063	CHIATURSKAYA MESTNAYA	Georgia
605	647	225040	K109367	KSHI 24	Maldova
606	648	225047	K109377	WIR-6366	Pakistan
607	649	225051	K109388	NO.49 E 73	Madagascar
608	650	225053	K109396	PaBHNUa	Serbia Montenegro
609	651	226762	K132313	Yuwoltae	Republic of Korea
610	652	226777	K132355	PI 398873	Republic of Korea
611	653	226857	K132530	PI 458046	Republic of Korea
612	654	227853	K003243	UZB-GJG-1998-192	Uzbekistan
613	655	228484	K132923	ORD 8109	Republic of Korea
614	656	228784	K145485	KAS C-180	Taiwan
615	657	229977	K109376	CNS 80A	Algeria
616	658	230216	K132948	ORD 8159	Republic of Korea
617	659	230222	K133129	PI 603176 B	DPR of Korea
618	660	230651	K141502	Kurometa Zaya	Republic of Korea
619	661	230768	K141630	Ulsan	Republic of Korea
620	662	238323	K170361	Jiu yue huang	China
621	663	240071	K005048	Imeretinskii gibpid	Georgia
622	664	242171	K136480	Imeretinskaja	Georgia
623	665	242579	K159468	Akanedzumime	Japan
624	666	242605	K161569	HwangGeum	Republic of Korea
625	667	252303	K133032	PI 458150 C	Republic of Korea
626	668	252325	K132732	KeomJeongKong 1	Republic of Korea
627	669	252336	K132626	PI 458169 B	Republic of Korea
628	670	252350	K132525	PI 458040	Republic of Korea
629	671	252428	K128508	KAS361-29	Republic of Korea
630	672	252431	K128500	KAS361-9	Republic of Korea
631	673	252506	K127869	CS00782	Republic of Korea
632	674	252507	K127771	GS11	Republic of Korea
633	675	252772	K005110	NO.51 DR.09	Madagascar
634	676	262885	K127681	Yale	United States of America
635	677	262906	K154294	G. 10	Laos
636	678	262907	K154293	G. 7-2	Laos
637	679	262926	K138303	Hapkyo99104A-1	China
638	680	262933	K138232	CS 00791	Republic of Korea
639	681	262951	K136501	OT89-05	Canada
640	682	263009	K154172	Chainat CNT-81	Thailand
641	683	263017	K138166	KAERI-GNT 210-4	Republic of Korea
642	684	263022	K154032	Lin Colombian	Philippines
643	685	263023	K154031	Lin Colombian M-Vi	Philippines
644	686	263036	K109277	KAS612-21	Republic of Korea
645	687	263042	K152958	NS-16	Montenegro
646	688	263054	K152858	PI 184042	Bosnia and Herzegovina
647	689	263075	908547	BOL-AWS-1999-320	Unknown
648	690	263084	K151436	JeJuJeJuSi-2008-422	Republic of Korea
649	691	263101	K019278	GL2688	DPR of Korea
650	692	263112	K136479	Tokachi hadaka	Japan
651	693	263123	K150308	GSI 14881	Republic of Korea
652	694	263138	K150277	GSI 14843	Republic of Korea
653	695	263168	K178173	SaeDanBaek	Republic of Korea
654	696	263172	K178181	Miryang199	Republic of Korea
655	697	263245	K045025	Ac Colombiaibri	Canada
656	698	263257	K128612	KAS643-28	Republic of Korea
657	699	263276	K150210	GSI 14766	Republic of Korea
658	700	263281	K150199	GSI 14753	Republic of Korea
659	701	263286	K150188	GSI 14740	Republic of Korea
660	702	263301	800943	JilGeumKong-1	Republic of Korea
661	703	263311	K154331	MLG 2584	Indonesia
662	704	263323	K159377	CS 02030	Republic of Korea
663	705	263327	K159354	CS 02007	Republic of Korea
664	706	263328	K159337	CS 01990	Republic of Korea
665	707	263392	K187372	Dobru Algeria	Bulgaria
666	708	263399	K187379	Dau bon thang	Vietnam
667	709	263407	K187393	Kawanda 11	Uganda
668	710	263455	K187449	Bukalasa 4	Uganda
669	711	263464	K187458	SG 439	Taiwan
670	712	263627	K188149	Hadong 2P	Republic of Korea
671	713	263694	K188236	KLG 10846	Unknown
672	714	263712	K188263	Ilwc 8	Turkey
673	715	263727	K109149	KAS560-3	Republic of Korea
674	716	263741	K135586	GNU-2007-14680	Republic of Korea
675	717	263785	K154339	MLG 2621	Indonesia
676	718	263849	K159380	CS 02033	Republic of Korea
677	719	263852	709994	ChungNamYeonGi-1997-3	Republic of Korea
678	720	263853	709960	GeomEunKong	Republic of Korea
679	721	263855	709801	EolRukKong	Republic of Korea
680	722	263860	708308	Zee	Hungary
681	723	267339	K207322	AGS368-1	United States of America
682	724	267341	K207323	AGS374	United States of America
683	725	267357	K208722	Chikala	Canada
684	726	267360	K208707	D90-9216	United States of America
685	727	267361	K207348	Dobru Algerianski stambovij 4	Bulgaria
686	728	267368	K207288	CS 00539	Unknown
687	729	267387	K208698	Rhosa	South Africa
688	730	267397	K207507	GNU-2013-15358	Republic of Korea
689	731	269588	K043767	BRILLMAYEROVA GIESENSAK 10	Czechoslovakia
690	732	269595	K138213	CS 00767	Republic of Korea
691	733	269658	K154039	Eg Special	Philippines
692	734	269659	K154038	Ford	Philippines
693	735	269668	K154121	G 02106	Indonesia
694	736	269674	K154296	G. 2-2B	Laos
695	737	269694	K150179	GSI 14731	Republic of Korea
696	738	269697	K150195	GSI 14747	Republic of Korea
697	739	269717	K150299	GSI 14870	Republic of Korea
698	740	269724	K147179	GSI 14909	Republic of Korea
699	741	269733	K147275	GSI 15043	Republic of Korea
700	742	269737	K147303	GSI 15072	Republic of Korea
701	743	269754	K154382	Ha Giang	Vietnam
702	745	269841	K127686	L-14	Republic of Korea
703	746	269861	K154320	MLG 2560	Indonesia
704	747	269870	K154384	Nam Vang	Vietnam
705	748	269962	K135481	GNU-2007-14575	Republic of Korea
706	749	269968	K138288	Gonggyo94210-4	China
707	750	269979	K214357	MiRyang244	Republic of Korea
708	751	269981	K214359	MiRyang246	Republic of Korea
709	752	269982	K214360	DuRuOl	Republic of Korea
710	753	269984	K214362	Miso	Republic of Korea
711	754	269990	K214368	MiRyang255	Republic of Korea
712	755	270002	K214353	JungMo3008	Republic of Korea
713	756	273590	803944	MNG-PSARI-1998-11	Unknown
714	757	274031	K035185	CHN-JilinAcadmyAgriculturalScience-2003-6	China
715	758	274032	K035207	CHN-JilinAcadmyAgriculturalScience-2003-28	China
716	759	274053	K043770	ELIBE	Czechoslovakia
717	760	274054	K043771	Roudnicka Hneda	Czechoslovakia
718	761	274055	K043782	OLSA	Belarus
719	762	274063	K044985	WIR 3759	China
720	765	274070	K045011	S-09-90	United States of America
721	766	274124	K109380	MAMROY	Australia
722	767	274187	K125181	Glaburos	Unknown
723	769	274229	K127521	Jili dou 2	China
724	770	274233	K127945	CS00858	Republic of Korea
725	771	274234	K127956	CS00869	Republic of Korea
726	772	274310	K131687	Jiu nong 18	China
727	773	274311	K131689	Jiu nong 20	China
728	774	274316	K131700	Tong nong 13	China
729	775	274317	K131703	He feng 33	China
730	776	274319	K131715	Ji dou 1	China
731	777	274320	K131716	Ji dou 2	China
732	778	274321	K131717	Sui nong 1	China
733	780	274328	K131759	Jilin 53	China
734	781	274330	K131770	Dongnong 434	China
735	782	274336	K131804	Gongjiao 94147-11	China
736	783	274339	K131810	NE 90035-3	China
737	784	274350	K131843	ZhangChun 6	China
738	785	274354	K131857	Fuqiang 1	China
739	786	274355	K131860	Jin 197	China
740	787	274356	K131861	Jin 198	China
741	788	274360	K131865	Jin 203	China
742	789	274363	K131873	CHN-KJH-2007-201	China
743	790	274366	K131879	CHN-KJH-2007-207	China
744	791	274417	K135231	GNU-2007-14324	Republic of Korea
745	792	274434	K135261	GNU-2007-14354	Republic of Korea
746	793	274501	K135383	GNU-2007-14477	Republic of Korea
747	794	274510	K135398	GNU-2007-14492	Republic of Korea
748	795	274511	K135401	GNU-2007-14495	Republic of Korea
749	796	274513	K135405	GNU-2007-14499	Republic of Korea
750	797	274514	K135406	GNU-2007-14500	Republic of Korea
751	798	274515	K135408	GNU-2007-14502	Republic of Korea
752	799	274518	K135415	GNU-2007-14509	Republic of Korea
753	800	274520	K135417	GNU-2007-14511	Republic of Korea
754	801	274523	K135421	GNU-2007-14515	Republic of Korea
755	802	274526	K135424	GNU-2007-14518	Republic of Korea
756	803	274558	K135484	GNU-2007-14578	Republic of Korea
757	804	274564	K135496	GNU-2007-14591	Republic of Korea
758	805	274569	K135512	GNU-2007-14607	Republic of Korea
759	806	274571	K135518	GNU-2007-14613	Republic of Korea
760	807	274586	K135588	GNU-2007-14682	Republic of Korea
761	808	274591	K135624	GNU-2007-14721	Republic of Korea
762	809	274592	K135626	GNU-2007-14723	Republic of Korea
763	810	274594	K135628	GNU-2007-14725	Republic of Korea
764	811	274626	K136399	KJA6	China
765	812	274694	K147203	GSI 14943	Republic of Korea
766	813	274697	K147211	GSI 14954	Republic of Korea
767	814	274744	K147357	GSI 15140	Republic of Korea
768	815	274762	K147392	GSI 15192	Republic of Korea
769	816	274774	K147416	GSI 15225	Republic of Korea
770	817	274784	K149904	CS 01434	Japan
771	818	274882	K160343	Ji 50	China
772	819	274883	K160354	Ji 52	China
773	820	274891	K161966	NeoDokGeomJeong	Republic of Korea
774	821	274916	K165865	Unsan	DPR of Korea
775	822	274927	K166847	MiRyang212	Republic of Korea
776	823	274933	K169444	Gilnong 20	China
777	824	274940	K169467	Matsu Ura No. 24	Japan
778	825	274950	K169529	GNU-2011-15248	Republic of Korea
779	826	274953	K169532	GNU-2011-15298	Republic of Korea
780	827	274972	K169555	GNU-2011-15361	Republic of Korea
781	828	275764	708235	Potch 313	Australia
782	829	275774	712101	Quang Son D.T.	Vietnam
783	830	275894	K005088	WIR8941	United States of America
784	831	275989	K018748	Polukulturnaya C10	China
785	832	275990	K018758	GUN-CHZHU-LIN 1658	China
786	833	276017	K045670	Ji yi 2002-1	China
787	834	276019	K045675	Ping'an 1005	China
788	835	276021	K045682	He jiao 9509-8	China
789	836	276023	K045689	Yan jiao 9111-8	China
790	837	276197	K125131	GSI 014099	Unknown
791	838	276198	K125176	Geomjeongkong	Republic of Korea
792	839	276202	K127471	Gongjiao 95169-1	China
793	840	276203	K127479	Jiu jiao 9778-11-1	China
794	841	276205	K127482	Liu jiao 96-3	China
795	842	276207	K127485	Bai jiao 9403-114	China
796	843	276210	K127492	Gongjiao 93155-13	China
797	844	276212	K127519	Sui 00-1193	China
798	845	276315	K138326	AGS 380	United States of America
799	846	276316	K138329	JilinYukSeong-40	China
800	847	276384	K149877	CS 01444	Republic of Korea
801	848	276386	K149901	Cheongdu	Japan
802	849	276387	K150226	GSI 14787	Republic of Korea
803	850	276389	K151439	49	Republic of Korea
804	851	276390	K152362	NS 64-10	Taiwan
805	852	276391	K154133	1288 Ls1D2	Indonesia
806	853	276392	K154137	1306 Black Manchurian	Indonesia
807	854	276476	K160342	Yan 28	China
808	855	276478	K160362	Jiu nong 8	China
809	856	276479	K160386	Dongnong 30367	China
810	857	276480	K160389	Dongnong 91-135	China
811	858	276482	K160391	Jiu nong 5	China
812	859	276483	K160392	Jiu nong 7714	China
813	860	276484	K160395	He 96-448	China
814	861	276521	K169581	GNU-2011-15389	Republic of Korea
815	862	277882	K043772	Norredo	United States of America
816	863	278480	K154024	T. E. 32	Philippines
817	864	278625	K169535	GNU-2011-15338	Republic of Korea
818	865	280129	K227486	KAS 590-10	Republic of Korea
819	866	283293	910687	MYS-CGT-1999-135	Malaysia
820	867	283294	910688	MYS-CGT-1999-136	Malaysia
821	868	283320	K001450	JeonNamHaeNam-2000-37	Republic of Korea
822	869	283366	K022176	KUSL20004	Thailand
823	870	283367	K022183	SK2	Thailand
824	871	283368	K022185	KKU35	Thailand
825	872	283369	K022188	DHK006	Thailand
826	873	283416	K045008	Si-153	Cameroon
827	875	283595	K125153	GSI 014256	Republic of Korea
828	876	283607	K127835	Kulat	Pakistan
829	877	283673	K135542	GNU-2007-14637	Republic of Korea
830	878	283792	K146056	THA-JSH-2008-81017	Thailand
831	879	283913	K154129	1032 SS-16	Indonesia
832	880	283922	K155005	Uzbek-6	Uzbekistan
833	881	283925	K157070	Bragy	United States of America
834	882	284084	K161714	Yezin 8	Myanmar
835	883	284108	K164647	JeonNamGokSeong-2010-landrace	Republic of Korea
836	884	284110	K165639	MDV-BIY-2010-9	Maldives
837	885	284112	K165784	GC 84040-29-1	Myanmar
838	886	284120	K169448	Gilnong 11	China
839	887	284123	K169556	GNU-2011-15362	Republic of Korea
840	888	284148	K169595	GNU-2011-15404	Republic of Korea
841	889	284182	K173239	CHN-LMC-2011-28	China
842	890	284567	K187005	Kleverhof 527	Hungary
843	891	284605	K188181	KLG 10655	Unknown
844	892	285969	K204759	YCS 18	Republic of Korea
845	895	288953	K035198	CHN-JilinAcadmyAgriculturalScience-2003-19	China
846	897	289026	K109374	Greenish	Algeria
847	898	289272	K151474	JiReumKong	Republic of Korea
848	899	289348	K160385	Gongjiao 9010-2	China
849	900	289365	K161712	Dian 86-5	Myanmar
850	901	289390	K165783	CM-4	Myanmar
851	902	289606	K188207	KLG 10786	Unknown
852	903	300063	K151122	Yuvileina	Ukraine
853	904	300075	K154142	1341	Indonesia
854	905	302038	K253859	Danaf	Romania
855	906	308620	K248980	SeoRiTae	Republic of Korea
856	907	319462	K263305	KLG 16310	Vietnam
857	908	319772	K265232	MiRyang319	Republic of Korea
858	909	319773	K265234	MiRyang321	Republic of Korea
859	910	319774	K265235	MiRyang322	Republic of Korea
860	911	323100	K043762	BULDURI	Latvia
861	912	323394	K207385	CS 02638	China
862	913	324099	K227467	CS 00728	China
863	914	-	K003318	Danbaek	Republic of Korea
864	915	-	K003332	BuGwang	Republic of Korea
865	916	-	K003333	SinPalDal	Republic of Korea
866	918	-	K005107	Soya Mestnaya	Ghana
867	919	-	K005116	Mestnaya	Burundi
868	920	-	K015798	Tokachokuro	Japan
869	921	-	K018743	Kormovoi Sort(Chernaya)	Russia
870	922	-	K018749	Amurskaya Chernaya 116	Russia
871	924	-	K036078	USA-JTW-2003-86	United States of America
872	925	-	K045013	L-171	Colombia
873	926	-	K047168	Viet Khai 5	Vietnam
874	927	-	K047174	Can Tho 4	Vietnam
875	928	-	K125130	GSI 014080	Unknown
876	929	-	K127755	CS00723	China
877	930	-	K127873	CS00786	Republic of Korea
878	931	-	K135599	GNU-2007-14694	Republic of Korea
879	932	-	K135601	SokCheong	Republic of Korea
880	933	-	K138358	CS 01450	Republic of Korea
881	934	-	K149905	DanWuHeugDu	Japan
882	935	-	K150211	GSI 14768	Republic of Korea
883	936	-	K152476	KLG 12119	United States of America
884	937	-	K152478	KLG 12122	United States of America
885	938	-	K152585	KLG 12233	United States of America
886	940	-	K154110	779 Kretek	Indonesia
887	941	-	K154124	980	Indonesia
888	944	-	K160372	Jilin 14	China
889	945	-	K161756	K141722-2	Republic of Korea
890	946	-	K162022	GyeongNamSaCheon-YiYeongMoon-2010-121	Republic of Korea
891	949	-	K165644	KAZ-BIY-2010-14	Kazakstan
892	950	-	K167272	BW 84	Republic of Korea
893	951	-	K167273	BW 86	Republic of Korea
894	952	-	K167668	BW 1170	Japan
895	954	-	K167804	BW 1483	Republic of Korea
896	955	-	K169476	Chuusei kuro daizu	Japan
897	956	-	K169522	GNU-2011-15023	Republic of Korea
898	957	-	K170329	KAS 510-7	Republic of Korea
899	960	-	K176478	MeJuBobKong	Republic of Korea
900	961	-	K177657	30120	Republic of Korea
901	962	-	K186905	Ji 34	China
902	963	-	K187307	Hutsson	United States of America
903	964	-	K187336	Kenfeng 20	China
904	965	-	K187357	Yannong 341	China
905	966	-	K188249	KLG 15981	Unknown
906	967	-	K207295	Lx-7	Thailand
907	968	-	K207489	GNU-2013-15281	Republic of Korea
908	969	-	K207499	GNU-2013-15329	Republic of Korea
909	971	-	K227463	CS 00643	Republic of Korea
910	973	-	K227483	Starachramiskaya	France
911	974	-	K227485	Ugra Saja	Sweden
912	977	-	K227492	Sui nong 24	China
913	978	-	K227500	Bei dou 5	China
914	979	-	K227501	CS 02740	Republic of Korea
915	980	-	K227528	CS 02775	Japan
916	981	-	K227529	CS 02776	Japan
917	982	-	K249016	SeonBi	Republic of Korea
918	983	-	K253857	Xino	Romania
919	984	-	K263308	L93-2740	United States of America
920	985	-	K263318	M1-72-73-331	Turkey
921	986	-	K263323	KLG 16332	DPR of Korea
922	987	-	K263327	Pulaska Zolta Wczesna	Poland
923	988	-	K265218	TaeCheong	Republic of Korea
924	989	-	K265220	MiRyang306	Republic of Korea
925	990	-	K265221	MiRyang307	Republic of Korea
926	991	-	K265224	MiRyang310	Republic of Korea
927	992	-	K265225	MiRyang311	Republic of Korea
928	993	-	K265226	MiRyang312	Republic of Korea
929	994	-	K265230	MiRyang317	Republic of Korea
930	995	-	K265231	MiRyang318	Republic of Korea
931	996	-	K265236	MiRyang323	Republic of Korea
932	997	-	K267931	PE6	Republic of Korea
933	998	-	K267932	PE7	Republic of Korea
934	999	-	K267945	PE239	Republic of Korea
935	1000	-	K267972	PE398	Republic of Korea
936	1002	-	K268000	PE594	Republic of Korea
937	1003	-	K268041	PE1087	Republic of Korea
938	1004	-	K268047	PE1182	Republic of Korea
939	1005	-	K268084	PE1569	Republic of Korea
940	1006	-	K268099	PE1622	Republic of Korea
941	1007	-	K268120	PE1708	Republic of Korea
942	1008	-	K268131	PE1837	Republic of Korea
943	1009	-	K268161	PE2110	Republic of Korea
944	1010	-	K268209	PE2291	Republic of Korea
945	1011	21609	46	Davis	United States of America
946	1012	21610	47	Delmar	United States of America
947	1013	21667	104	Pickett-71	United States of America
948	1015	22314	147208	Hood	United States of America
949	1016	22711	147605	Lee 68	United States of America
950	1017	24376	150603	Tracy	United States of America
951	1018	134365		JangBaek	Republic of Korea
952	1019	142828		Black Hawk	United States of America
953	1020	142907		LIN ColombiaN	United States of America
954	1021	165085		Kim	United States of America
955	1022	165264		PI 467307	China
956	1023	165326		PI 468903	China
957	1024	165479		T201	United States of America
958	1025	170966		Williams 82	United States of America
959	1029	211814	905687	Sowon	Republic of Korea
960	1030	226849	K132511	PI 458020	Republic of Korea
961	1031	231441	K162837	Fu yang (7)	China
962	1032	231497	K162912	197	Nepal
963	1033	238134	K169387	KAS 633-19	Republic of Korea
964	1034	252262	K162093	SinRok	Republic of Korea
965	1035	252327	K132708	PI 458307 A	Republic of Korea
966	1036	263472	K187467	Er-hej-jan	China
967	1037	263842	K146425	PI 209332	Japan
968	1038	263843	K146424	Peking	China
969	1039	304286	K255664	Jungmo3010	Republic of Korea
970	1041	-	K263183	KLG 16137	DPR of Korea
971	1042	-	K263189	Tun san bai can ker	China
972	1043	-	K263345	Huai 810	China
973	1044	-	K272385		Republic of Korea
974	1045	-	k273150		United States of America
975	1046	-	k273151		United States of America
976	1047	-	K273152		United States of America
977	1049	-	K273154		Japan
978	1053	-	K273158		China
979	Daewon	Cultivar		DaeWon	Republic of Korea
980	IlpumGeorgiamjeong	Cultivar		IlPumGeomJeong	Republic of Korea
981	Cheongja	Cultivar		CheongJa	Republic of Korea
982	Taekwang	Cultivar		TaeKwang	Republic of Korea
983	Pungsannamul	Cultivar		PungSanNaMul	Republic of Korea

## Sheet: Table S2
Table S2. Number and the density of SNP per chromosome
Chr.	Length (bp)	No. of SNPs	SNPs/Mb	Kbs/SNP
Gm01	56831395	4565	80.3253	12.4494
Gm02	48577505	6119	125.964	7.9388
Gm03	45779434	4867	106.314	9.40609
Gm04	52388848	5403	103.133	9.69625
Gm05	42234498	4096	96.9823	10.3112
Gm06	51416163	5866	114.089	8.76511
Gm07	44630203	4763	106.721	9.37019
Gm08	47837022	6187	129.335	7.73186
Gm09	50189283	5484	109.266	9.15195
Gm10	51566898	5265	102.1	9.79428
Gm11	34766867	4415	126.989	7.87472
Gm12	40091314	3734	93.1374	10.7368
Gm13	45874162	6181	134.738	7.4218
Gm14	49042192	4514	92.0432	10.8645
Gm15	51756343	6279	121.318	8.24277
Gm16	37887014	4901	129.358	7.73047
Gm17	41641078	5469	131.337	7.61402
Gm18	58018742	6614	113.998	8.77211
Gm19	50746504	5125	100.992	9.90176
Gm20	47900577	4788	99.957	10.0043
Total	949176042	104635	110.238	9.07131

## Sheet: Table S3
Tabel S3. Pericentromeric regions of 20 chromosomes of soybean according to Schmutz et al. [38].
Chromosome	Heterochromatin region (Mbp)
1	5.3 - 47.2
2	16.9 - 38.1
3	5.6 - 31.6
4	9.7 - 42.8
5	7.5 - 27.0
6	17.9 - 47.3
7	18.0 - 34.7
8	23.3 - 39.9
9	6.3 - 37.3
10	7.0 - 36.8
11	13.0 - 29.0
12	9.3 - 32.0
13	9.0 - 22.0
14	9.8 - 43.6
15	15.8 - 47.1
16	7.3 - 27.8
17	14.1 - 37.3
18	17.2 - 42.7
19	4.6 - 34.3
20	5.4 - 32.4

## Sheet: Table S4
Table S4. SNPs significantly associated with resistance to Phytophthora sojae isolate 40468 consistently identified by the CMLM, BLINK, and FarmCPU models.
Chra	LD blockb	LD interval	LD block size (kb)	SNP ID	Marker Position(bp)c	Alleled	MAFe	CMLM			BLINK			FarmCPU
								-log10(P)f	R²(%)g	Allelic effecth	-log10(P)f	R²(%)g	Allelic effecth	-log10(P)f	R²(%)g	Allelic effecth
3	LD3-1	3,826,007 .. 3,893,390	67	AX-90358340	3826007	G/A	0.446592	18.636	4.06611	14.5632	-	-	-	7.07563	0.215645	4.89847
				AX-90512993	3826375	T/C	0.446592	18.5702	4.05044	14.5478	-	-	-	6.95797	0	4.86378
				AX-90386675	3836189	T/C	0.139878	11.9983	2.51396	18.007	-	-	-	11.0668	0.592021	9.14927
				AX-90444895	3855796	T/C	0.0874873	8.40944	1.70055	-17.9976	-	-	-	8.01994	0	-15.7906
	LD3-2	3,897,791 .. 3,964,789	66	AX-90519035	3897791	G/T	0.215158	23.952	5.3498	21.484	17.4976	1.29704	10.8172	-	-	-
				AX-90374505	3911731	C/T	0.113428	16.9336	3.66254	22.6026	16.8061	1.75831	10.7435	6.3858	0.723872	8.30982
				AX-90397660	3964789	C/T	0.215158	19.9069	4.36979	19.5867	16.0256	1.02575	9.58145	-	-	-
	LD3-3	3,982,340 .. 3,990,383	8	AX-90389160	3989908	T/A	0.317396	13.0886	2.76488	13.6219	9.58196	0.497349	7.29891	6.51001	0.493644	5.29323
				AX-90454971	3998688	G/A	0.18413	41.7846	9.91298	25.528	48.7307	5.03764	18.5293	76.6025	15.7605	25.4048
	LD3-4	4,271,895 .. 4,284,091	12	AX-90465452	4283885	T/A	0.210071	17.6665	3.83582	-15.8887	15.9691	0.850857	-11.6805	-	-	-
	LD3-5	4,318,337 .. 4,339,042	20	AX-90364015	4318337	G/A	0.0986775	8.37922	1.69379	15.9373	-	-	-	8.34156	1.32493	10.4054
				AX-90337768	4325664	G/A	0.298067	7.13789	1.41752	-8.41383	6.47291	0.266241	-5.33042	-	-	-
				AX-90410203	4338933	A/G	0.0412004	14.0593	2.98964	28.2565	13.5497	4.04478	14.7126	-	-	-
				AX-90496324	4340304	A/G	0.158698	15.4538	3.31475	18.0839	8.80879	0.463182	6.60268	9.10551	1.07495	7.16513
	LD3-6	4,340,465 .. 4,403,158	62	AX-90476180	4340465	A/C	0.0981689	12.8387	2.70722	19.4782	-	-	-	10.594	2.64448	9.7529
				AX-90377814	4356151	T/G	0.0320448	8.03166	1.61614	28.6151	37.2138	4.32801	29.068	12.1735	1.97198	19.4519
	LD3-7	4,717,222 .. 4,873,970	156	AX-90305547	4860134	G/A	0.0366226	17.1286	3.70858	36.6241	8.94952	2.99631	13.9716	11.6926	2.59006	20.7452
	LD3-8	5,273,348 .. 5,287,030	13	AX-90365087	5287030	G/T	0.227874	10.416	2.15288	11.3263	6.7383	0.240576	4.31888	26.7136	1.1416	11.1218
a Chromosome
b Linkage disequilibrium (LD) block
c Physical positions (bp) are based on the latest soybean reference genome (Glyma.Wm82.a2)
d Major / Minor allele
e Minor allele frequency
f Statistical significance (P-value) after modified Bonferroni's correction of the identified SNP
g (R2 of model with SNP - R2 of model without SNP)ⅹ100
h Allelic efect of the major allele relative to the minor allele by SNP
